# Supplementary material for: A Spherical Hybrid Triboelectric Nanogenerator for Enhanced Water Wave Energy Harvesting
Source: Micromachines (Basel). 2018 Nov 15;9(11):598. doi: 10.3390/mi9110598 (PMC6266367; doi:10.3390/mi9110598)
Supplement: Supplementary file 1 [file micromachines-09-00598-s001.zip]

Archive with 2 entries (2 files):
- Supplementary Information.pdf
- Video.zip
